# Supplementary material for: Unveiling adcyap1 as a protective factor linking pain and nerve regeneration through single-cell RNA sequencing of rat dorsal root ganglion neurons
Source: BMC Biol. 2023 Oct 25;21:235. doi: 10.1186/s12915-023-01742-8 (PMC10601282; doi:10.1186/s12915-023-01742-8)
Supplement: Supplementary file 7 — Additional file 7: Table S1. The statistics of 10 observed rat DRG neuron clusters with time and surgical information. [file 12915_2023_1742_MOESM7_ESM.xlsx]

## Sheet: Cluster-all
The statistics of 10 observed rat DRG neuron clusters with time and surgical information, and the p value of 6 DRG neuron groups from crushed and uncrushed DRGs
All	0	1	2	3	4	5	6	7	8	9
Sham	26	42	32	23	19	19	19	15	13	7	215
SNC-1d	53	43	33	14	33	15	21	11	13	2	238
SNC-3d	51	44	31	22	15	15	20	19	6	14	237
SNC-7d	56	57	17	32	19	23	7	12	11	6	240
	186	186	113	91	86	72	67	57	43	29	930
Red	0	1	2	3	4	5	6	7	8	9
Sham	13	22	10	8	7	14	12	10	6	4	106
SNC-1d	9	19	24	4	13	9	15	9	8	1	111
SNC-3d	16	14	25	9	6	5	15	16	2	8	116
SNC-7d	21	31	14	16	7	13	3	4	6	4	119
	59	86	73	37	33	41	45	39	22	17	452
Green	0	1	2	3	4	5	6	7	8	9
Sham	13	20	22	15	12	5	7	5	7	3	109
SNC-1d	44	24	9	10	20	6	6	2	5	1	127
SNC-3d	35	30	6	13	9	10	5	3	4	6	121
SNC-7d	35	26	3	16	12	10	4	8	5	2	121
	127	100	40	54	53	31	22	18	21	12	478
Red	PEP_1	PEP_2	PEP_3	c_pLTMR2 & NF	SST	NP
Sham	13	22	16	19	24	12	106
SNC-1d	9	19	32	18	18	15	111
SNC-3d	16	14	27	23	21	15	116
SNC-7d	21	31	20	27	17	3	119
							452
Green	PEP_1	PEP_2	PEP_3	c_pLTMR2 & NF	SST	NP
Sham	13	20	29	30	10	7	109
SNC-1d	44	24	14	31	8	6	127
SNC-3d	35	30	10	28	13	5	121
SNC-7d	35	26	8	30	18	4	121
							478
p_Red	PEP_1	PEP_2	PEP_3	c_pLTMR2 & NF	SST	NP
Sham	12.2642	20.7547	15.0943	17.9245	22.6415	11.3208
SNC-1d	8.10811	17.1171	28.8288	16.2162	16.2162	13.5135
SNC-3d	13.7931	12.069	23.2759	19.8276	18.1034	12.931
SNC-7d	17.6471	26.0504	16.8067	22.6891	14.2857	2.52101
p_Green	PEP_1	PEP_2	PEP_3	c_pLTMR2 & NF	SST	NP
Sham	11.9266	18.3486	26.6055	27.5229	9.17431	6.42202
SNC-1d	34.6457	18.8976	11.0236	24.4094	6.29921	4.72441
SNC-3d	28.9256	24.7934	8.26446	23.1405	10.7438	4.13223
SNC-7d	28.9256	21.4876	6.61157	24.7934	14.876	3.30579
